# Supplementary material for: Dendritic Cells Pulsed with Cytokine-Adjuvanted Tumor Membrane Vesicles Inhibit Tumor Growth in HER2-Positive and Triple Negative Breast Cancer Models
Source: Int J Mol Sci. 2021 Aug 4;22(16):8377. doi: 10.3390/ijms22168377 (PMC8395038; doi:10.3390/ijms22168377)
Supplement: Supplementary file 1 [file ijms-22-08377-s001.zip]

Archive with 1 entries (1 files):
- ijms-1289822-supplementary.pdf
